# Supplementary material for: Structure–Activity Relationships of Triple-Action Platinum(IV) Prodrugs with Albumin-Binding Properties and Immunomodulating Ligands
Source: J Med Chem. 2021 Aug 17;64(16):12132–51. doi: 10.1021/acs.jmedchem.1c00770 (PMC8404199; doi:10.1021/acs.jmedchem.1c00770)
Supplement: Supplementary file 2 — jm1c00770_si_002.csv [file jm1c00770_si_002.csv]

Compound	SMILES
MalEs/IdoCa	O=C(O1)C(O[Pt]21(OC(N[C@H](CC3=CN(C)C4=C3C=CC=C4)C(O)=O)=O)(OC(CCCCCN5C(C=CC5=O)=O)=O)[NH2][C@@H]6CCCC[C@H]6[NH2]2)=O
MalCa/IdoCa	O=C(NCCCCCN1C(C=CC1=O)=O)O[Pt]23(OC(C(O3)=O)=O)(OC(N[C@H](CC4=CN(C)C5=C4C=CC=C5)C(O)=O)=O)[NH2][C@@H]6CCCC[C@H]6[NH2]2
MalEs/IdoEs	O=C(O1)C(O[Pt]21(OC(CCCCCN3C(C=CC3=O)=O)=O)(OC([C@@H](CC4=CN(C)C5=C4C=CC=C5)N)=O)[NH2][C@@H]6CCCC[C@H]6[NH2]2)=O
MalCa/IdoEs	O=C(NCCCCCN1C(C=CC1=O)=O)O[Pt]23(OC(C(O3)=O)=O)(OC([C@@H](CC4=CN(C)C5=C4C=CC=C5)N)=O)[NH2][C@@H]6CCCC[C@H]6[NH2]2
SucEs/IdoCa	O=C(O1)C(O[Pt]21(OC(N[C@H](CC3=CN(C)C4=C3C=CC=C4)C(O)=O)=O)(OC(CCCCCN5C(CCC5=O)=O)=O)[NH2][C@@H]6CCCC[C@H]6[NH2]2)=O
SucCa/IdoCa	O=C(NCCCCCN1C(CCC1=O)=O)O[Pt]23(OC(C(O3)=O)=O)(OC(N[C@H](CC4=CN(C)C5=C4C=CC=C5)C(O)=O)=O)[NH2][C@@H]6CCCC[C@H]6[NH2]2
SucEs/IdoEs	O=C(O1)C(O[Pt]21(OC(CCCCCN3C(CCC3=O)=O)=O)(OC([C@@H](CC4=CN(C)C5=C4C=CC=C5)N)=O)[NH2][C@@H]6CCCC[C@H]6[NH2]2)=O
SucCa/IdoEs	O=C(NCCCCCN1C(CCC1=O)=O)O[Pt]23(OC(C(O3)=O)=O)(OC([C@@H](CC4=CN(C)C5=C4C=CC=C5)N)=O)[NH2][C@@H]6CCCC[C@H]6[NH2]2
SucCa/OAc	O=C(NCCCCCN1C(CCC1=O)=O)O[Pt]23(OC(C(O3)=O)=O)(OC(C)=O)[NH2][C@@H]4CCCC[C@H]4[NH2]2
Ox(OAc)2	O=C(O1)C(O[Pt]21(OC(C)=O)(OC(C)=O)[NH2][C@@H]3CCCC[C@H]3[NH2]2)=O
OAc/IPAEs	O=C(O1)C(O[Pt]21(OC(C)=O)(OC(CCC3=CN(C)C4=C3C=CC=C4)=O)[NH2][C@@H]5CCCC[C@H]5[NH2]2)=O
Oxaliplatin	O=C(O1)C(O[Pt]21[NH2][C@@H]3CCCC[C@H]3[NH2]2)=O
